# Supplementary material for: Wooden steps to shallow depths: A new bathymodiolin mussel, Vadumodiolus teredinicola, inhabits shipworm burrows in an ancient submarine forest
Source: Deep Sea Res 1 Oceanogr Res Pap. Author manuscript; Available in PMC 2026 Jan 14. (PMC12798760; doi:10.1016/j.dsr.2023.104220)
Supplement: Vt_motility.compressed [file NIHMS2051314-supplement-Vt_motility_compressed.zip]

Archive with 2 entries (2 files):
- 1-s2.0-S0967063723002595-mmc3.mp4
- __MACOSX/._1-s2.0-S0967063723002595-mmc3.mp4
